# Supplementary material for: Effects of metabolic and organ function factors on the efficacy of radioactive iodine therapy for hyperthyroidism
Source: Front Endocrinol (Lausanne). 2025 Jun 10;16:1568699. doi: 10.3389/fendo.2025.1568699 (PMC12185275; doi:10.3389/fendo.2025.1568699)
Supplement: Supplementary file 1 [file Table1.xlsx]

## Sheet: Table S1
Table S1. Analytical methods for data collection
Analyte	Analytical method
TRAb	Electrochemiluminescence
FT3	Electrochemiluminescence
FT4	Electrochemiluminescence
TSH	Electrochemiluminescence
UIC	Arsenic-cerium catalytic spectrophotometry
SIC	Arsenic-cerium catalytic spectrophotometry
25(OH)D	Chemiluminescence
ALT	IFCC Method (without P5P)
AST	IFCC Method (without P5P)
Scr	Creatinine Oxidase Assay
TRAb, Thyrotropin receptor antibody; FT3, Free triiodothyronine; FT4, Free thyroxine; TSH, Thyroid-stimulating hormone; UIC, Urinary iodine concentrations; SIC, Serum iodine concentrations; 25(OH)D, 25-hydroxyvitamin D; ALT, Alanine aminotransferase; AST, Aspartate aminotransferase; Scr, Serum creatinine; IFCC, International Federation of Clinical Chemistry and Laboratory.

## Sheet: Table S2
Table S2. Normality test results for biochemical indicators
Time	Biomarker	Kolmogorov-Smirnov			Shapiro-Wilk
		Statistic	Degrees of Freedom	Significance	Statistic	Degrees of Freedom	Significance
Baseline	TRAb	0.146	135	<.001	0.885	135	<.001
	FT3	0.097	135	0.003	0.921	135	<.001
	FT4	0.214	135	<.001	0.842	135	<.001
	TSH	0.516	135	<.001	0.148	135	<.001
	UIR	0.196	135	<.001	0.581	135	<.001
	SIR	0.095	135	0.005	0.974	135	0.011
	25(OH)D	0.109	135	<.001	0.913	135	<.001
	ALT	0.197	135	<.001	0.841	135	<.001
	AST	0.134	135	<.001	0.812	135	<.001
	Scr	0.12	135	<.001	0.951	135	<.001
1 Month Posttreatment	TRAb	0.104	135	0.001	0.916	135	<.001
	FT3	0.201	135	<.001	0.799	135	<.001
	FT4	0.179	135	<.001	0.863	135	<.001
	TSH	0.456	135	<.001	0.224	135	<.001
	UIR	0.111	135	<.001	0.922	135	<.001
	SIR	0.063	135	0.2	0.982	135	0.07
	25(OH)D	0.341	135	<.001	0.278	135	<.001
	ALT	0.167	135	<.001	0.759	135	<.001
	AST	0.243	135	<.001	0.551	135	<.001
	Scr	0.062	135	0.2	0.976	135	0.016
3 Months Posttreatment	TRAb	0.22	135	<.001	0.78	135	<.001
	FT3	0.212	135	<.001	0.724	135	<.001
	FT4	0.172	135	<.001	0.813	135	<.001
	TSH	0.242	135	<.001	0.733	135	<.001
	UIR	0.143	135	<.001	0.927	135	<.001
	SIR	0.072	135	0.084	0.985	135	0.163
	25(OH)D	0.047	135	0.2	0.991	135	0.578
	ALT	0.236	135	<.001	0.44	135	<.001
	AST	0.291	135	<.001	0.369	135	<.001
	Scr	0.058	135	0.2	0.99	135	0.417
6 Months Posttreatment	TRAb	0.286	135	<.001	0.716	135	<.001
	FT3	0.209	135	<.001	0.707	135	<.001
	FT4	0.137	135	<.001	0.823	135	<.001
	TSH	0.234	135	<.001	0.752	135	<.001
	UIR	0.146	135	<.001	0.902	135	<.001
	SIR	0.095	135	0.004	0.963	135	0.001
	25(OH)D	0.064	135	0.2	0.962	135	<.001
	ALT	0.136	135	<.001	0.928	135	<.001
	AST	0.184	135	<.001	0.93	135	<.001
	Scr	0.086	135	0.016	0.974	135	0.011
TRAb, Thyrotropin receptor antibody; FT3, Free triiodothyronine; FT4, Free thyroxine; TSH, Thyroid-stimulating hormone; UIC, Urinary iodine concentrations; SIC, Serum iodine concentrations; 25(OH)D, 25-hydroxyvitamin D; ALT, Alanine aminotransferase; AST, Aspartate aminotransferase; Scr, Serum creatinine.

## Sheet: Table S3
Table S3. Wilcoxon Signed-Rank Test results for biomarkers before and after RAIT
Biomarker	Comparison	Test statistic (Z)	Standard Error	p-value
TRAb	Pre vs. 1M	4547	386.602	0.027
TRAb	Pre vs. 3M	6360	381.842	<0.001
TRAb	Pre vs. 6M	6120	367.672	<0.001
FT3	Pre vs. 1M	513.5	445.274	<0.001
FT3	Pre vs. 3M	56	455.318	<0.001
FT3	Pre vs. 6M	52.5	455.318	<0.001
FT4	Pre vs. 1M	457	410.715	<0.001
FT4	Pre vs. 3M	43	455.318	<0.001
FT4	Pre vs. 6M	19	440.28	<0.001
TSH	Pre vs. 1M	553	58.491	<0.001
TSH	Pre vs. 3M	5018	290.836	<0.001
TSH	Pre vs. 6M	4819	282.2	<0.001
UIC	Pre vs. 1M	8070	455.319	<0.001
UIC	Pre vs. 3M	6694.5	455.318	<0.001
UIC	Pre vs. 6M	4740	455.318	0.742
SIC	Pre vs. 1M	5367	455.318	0.088
SIC	Pre vs. 3M	3159.5	455.318	0.002
SIC	Pre vs. 6M	953	455.318	<0.001
25(OH)D	Pre vs. 1M	6142.5	450.281	<0.001
25(OH)D	Pre vs. 3M	5176.5	455.313	0.198
25(OH)D	Pre vs. 6M	5587	455.316	0.029
ALT	Pre vs. 1M	3479.5	425.211	0.094
ALT	Pre vs. 3M	2823	455.136	<0.001
ALT	Pre vs. 6M	3246	425.307	0.026
AST	Pre vs. 1M	3916	445.055	0.225
AST	Pre vs. 3M	3580.5	430.127	0.115
AST	Pre vs. 6M	4209	430.223	0.91
Scr	Pre vs. 1M	5295.5	405.571	<0.001
Scr	Pre vs. 3M	7015.5	425.356	<0.001
Scr	Pre vs. 6M	7698	435.241	<0.001
RAIT, radioactive iodine treatment; Pre, pretreatment; 1M, 1 Month posttreatment; 3M, 3 months posttreatment; 6M, 6 months posttreatment; TRAb, Thyrotropin receptor antibody; FT3, Free triiodothyronine; FT4, Free thyroxine; TSH, Thyroid-stimulating hormone; UIC, Urinary iodine concentrations; SIC, Serum iodine concentrations; 25(OH)D, 25-hydroxyvitamin D; ALT, Alanine aminotransferase; AST, Aspar…

## Sheet: Table S4
Table S4. Friedman Test results for biomarkers changes over time in RAIT
Biomarker	Chi-square	df	p-value
TRAb	112.966	3	<0.001
FT3	230.724	3	<0.001
FT4	233.711	3	<0.001
TSH	184.831	3	<0.001
UIR	102.929	3	<0.001
SIR	129.498	3	<0.001
25(OH)D	10.218	3	0.017
ALT	8.124	3	0.044
AST	1.093	3	0.779
Scr	112.302	3	<0.001
RAIT, radioactive iodine treatment; TRAb, Thyrotropin receptor antibody; FT3, Free triiodothyronine; FT4, Free thyroxine; TSH, Thyroid-stimulating hormone; UIC, Urinary iodine concentrations; SIC, Serum iodine concentrations; 25(OH)D, 25-hydroxyvitamin D; ALT, Alanine aminotransferase; AST, Aspartate aminotransferase; Scr, Serum creatinine.

## Sheet: Table S5
Table S5. Biological marker characteristics prior to treatment in different efficacy groups at 6 months after RAIT.
Characteristic and baseline biomarker	Clinical cure, n=56	Improvement, n=69	Ineffective, n=10	p-value
Sex (M/F)	26/30	23/46	3/7	0.279
Age	47 [42.3, 51.8]	44 [37.5, 48.5]	45 [33.0, 53.5]	0.044
Smoke (Y/N)	43/13	40/29	5/5	0.053
Disease duration	3.5 [0.0, 12.0]	3.0 [0.0, 12.0]	11.0 [4.75, 12.0]	0.24
Prior therapy, n (%)	42 (75.0)	55 (79.7)	7 (70.0)	0.71
Palpitations, n (%)	44 (78.6)	57 (82.6)	10 (100)	0.264
Tremor, n (%)	36 (64.3)	38 (55.1)	7 (70.0)	0.465
Exophthalmos, n (%)	29 (51.8)	28 (40.6)	8 (80.0)	0.052
Iodine-rich food consumption, n (%)	9 (16.1)	22 (31.9)	2 (20.0)	0.118
Thyroid left lobe weight	18.2 [14.9, 24.8]	19.9 [14.2, 30.0]	18.6 [13.6, 25.7]	0.84
Thyroid right lobe weight	18.8 [14.8, 23.8]	19.1 [13.3, 22.1]	19.3 [15.8, 26.9]	0.979
Total thyroid weight	37.8 [31.7, 44.2]	37.6 [32.7, 44.4]	39.6 [30.8, 46.2]	0.279
RAIU	55.9 [45.1,68.5]	58.6 [43.5, 72.8]	54.3 [51.3,70.7]	0.722
TRAb	19.9 [7.6, 38.9]	16.7 [9.1, 29.7]	40.0 [13.4, 40.0]	0.182
FT3	27.7 [10.8, 37.8]	30.6 [17.2, 47.6]	15.0 [7.5, 26.7]	0.022
FT4	75.6 [41.9, 100.0]	87.6 [46.2, 100.0]	53.7[ 28.6, 69.3]	0.145
TSH	0.005 [0.005, 0.005]	0.005 [0.005, 0.005]	0.005 [0.005, 0.005]	0.073
UIC	115.6 [64.3, 186.7]	92.4 [71.8, 185.9]	106.9 [35.6, 220.5]	0.981
SIC	185.0 [146.1, 236.4]	178.0 [143.6, 253.7]	195.9 [140.4, 238.2]	0.798
25(OH)D	41.5 [31.9, 61.9]	41.6 [27.5, 52.8]	49.1 [43.6, 54.8]	0.193
ALT	27.0 [20.0, 41.5]	26.0 [20.9, 43.0]	28.0 [23.5, 34.5]	0.782
AST	24.5 [18.3, 36.5]	26.0 [20.0, 34.5]	27.0 [18.8, 34.3]	0.996
Scr	50.0 [38.5, 62.8]	42.0 [35.0, 52.0]	48.5 [33.8, 67.5]	0.047
M/F, Male/Famale; Y/N, Yes/No; RAIU, Radioactive iodine uptake; RAIT, radioactive iodine treatment; TRAb, Thyrotropin receptor antibody; FT3, Free triiodothyronine; FT4, Free thyroxine; TSH, Thyroid-stimulating hormone; UIC, Urinary iodine concentrations; SIC, Serum iodine concentrations; 25(OH)D, 25-hydroxyvitamin D; ALT, Alanine aminotransferase; AST, Aspartate aminotransferase; Scr, Serum crea…

## Sheet: Table S6
Table S6.Spearman correlation analysis between metabolic and organ function indicators and thyroid function across various time point after RAIT.
Variable 1		Variable 2		Correlation Coefficient	Significance
Biomarker	Time	Biomarker	Time
UIC	Pre	TRAb	3M	-0.186	0.031
SIC	Pre	FT4	3M	-0.202	0.019
SIC	Pre	TSH	3M	0.204	0.018
SIC	1M	TSH	3M	0.211	0.014
ALT	Pre	FT3	1M	0.174	0.043
ALT	Pre	FT4	1M	0.195	0.024
ALT	1M	TSH	6M	-0.251	0.003
AST	Pre	TRAb	3M	0.209	0.015
AST	Pre	FT3	3M	-0.247	0.004
AST	Pre	FT4	3M	-0.225	0.009
AST	1M	FT4	6M	0.184	0.033
AST	1M	TSH	6M	-0.193	0.025
Scr	Pre	FT3	1M	-0.172	0.046
Scr	Pre	TSH	1M	0.243	0.005
Scr	Pre	TRAb	6M	0.185	0.031
Scr	Pre	FT3	6M	-0.258	0.003
Scr	Pre	FT4	6M	-0.228	0.008
Scr	Pre	TSH	6M	0.261	0.002
Scr	1M	FT3	3M	-0.256	0.003
Scr	1M	FT4	3M	-0.212	0.013
Scr	1M	TSH	3M	0.249	0.004
Scr	1M	FT3	6M	-0.3	<0.001
Scr	1M	FT4	6M	-0.238	0.005
Scr	1M	TSH	6M	0.323	<0.001
Scr	3M	TRAb	6M	0.218	0.011
Scr	3M	FT3	6M	-0.284	<0.001
Scr	3M	FT4	6M	-0.2	0.02
Scr	3M	TSH	6M	0.285	<0.001
RAIT, radioactive iodine treatment; Pre, pretreatment; 1M, 1 Month posttreatment; 3M, 3 months posttreatment; 6M, 6 months posttreatment; TRAb, Thyrotropin receptor antibody; FT3, Free triiodothyronine; FT4, Free thyroxine; TSH, Thyroid-stimulating hormone; UIC, Urinary iodine concentrations; SIC, Serum iodine concentrations; 25(OH)D, 25-hydroxyvitamin D; ALT, Alanine aminotransferase; AST, Aspar…

## Sheet: Table S7
Table S7. Normality tests of residuals from linear mixed effects model analysis of biomarkers and thyroid function
Biomarker	Kolmogorov-Smirnov			Shapiro-Wilk
	Statistic	Degrees of Freedom	Significance	Statistic	Degrees of Freedom	Significance
UIC & TRAb	0.174	540	<.001	0.874	540	<.001
UIC & FT3	0.205	540	<.001	0.813	540	<.001
UIC & FT4	0.177	540	<.001	0.856	540	<.001
UIC & TSH	0.306	540	<.001	0.608	540	<.001
SIC & TRAb	0.166	540	<.001	0.899	540	<.001
SIC & FT3	0.194	540	<.001	0.815	540	<.001
SIC & FT4	0.161	540	<.001	0.873	540	<.001
SIC & TSH	0.288	540	<.001	0.656	540	<.001
25(OH)D & TRAb	0.17	540	<.001	0.854	540	<.001
25(OH)D & FT3	0.206	540	<.001	0.801	540	<.001
25(OH)D & FT4	0.181	540	<.001	0.853	540	<.001
25(OH)D & TSH	0.356	540	<.001	0.543	540	<.001
ALT & TRAb	0.164	540	<.001	0.873	540	<.001
ALT & FT3	0.206	540	<.001	0.818	540	<.001
ALT & FT4	0.173	540	<.001	0.878	540	<.001
ALT & TSH	0.354	540	<.001	0.561	540	<.001
AST & TRAb	0.159	540	<.001	0.873	540	<.001
AST & FT3	0.208	540	<.001	0.804	540	<.001
AST & FT4	0.178	540	<.001	0.857	540	<.001
AST & TSH	0.333	540	<.001	0.625	540	<.001
Scr & TRAb	0.17	540	<.001	0.878	540	<.001
Scr & FT3	0.126	540	<.001	0.914	540	<.001
Scr & FT4	0.101	540	<.001	0.94	540	<.001
Scr & TSH	0.188	540	<.001	0.816	540	<.001
TRAb, Thyrotropin receptor antibody; FT3, Free triiodothyronine; FT4, Free thyroxine; TSH, Thyroid-stimulating hormone; UIC, Urinary iodine concentrations; SIC, Serum iodine concentrations; 25(OH)D, 25-hydroxyvitamin D; ALT, Alanine aminotransferase; AST, Aspartate aminotransferase; Scr, Serum creatinine.
